# Supplementary material for: PAR Interception and Utilization in Different Maize and Soybean Intercropping Patterns
Source: PLoS One. 2017 Jan 5;12(1):e0169218. doi: 10.1371/journal.pone.0169218 (PMC5215860; doi:10.1371/journal.pone.0169218)
Supplement: S1 Table — (XLSX) [file pone.0169218.s005.xlsx]

## Sheet: Sheet1
		Extinction coefficient of soybean									Extinction coefficient of maize
Time	Measured PAR			CK	F	LAI	k		Time	Measured PAR			CK	F	LAI	k
09:00:00	271	266	278	942	0.711607	1.74	0.714615		09:00:00	394	419	401	942	0.570418	1.95	0.433303
12:00:00	423	435	448	1414	0.692126	1.74	0.677049		12:00:00	623	618	639	1414	0.556813	1.95	0.417314
15:00:00	254	247	261	986	0.742394	1.74	0.779495		15:00:00	410	447	418	986	0.568966	1.95	0.431573
Average					0.715375		0.72372		Average					0.565399		0.427397
Time	Measured PAR			CK	F	LAI	k		Time	Measured PAR			CK	F	LAI	k
09:00:00	58	48	45	957	0.947405	3.95	0.745604		09:00:00	173	157	169	957	0.826193	3.96	0.441871
12:00:00	91	84	92	1445	0.938408	3.95	0.705627		12:00:00	279	274	281	1445	0.807612	3.96	0.416223
15:00:00	45	43	51	994	0.953387	3.95	0.776171		15:00:00	197	149	173	994	0.825956	3.96	0.441527
Average					0.9464		0.742467		Average					0.81992		0.433207
Time	Measured PAR			CK	F	LAI	k		Time	Measured PAR			CK	F	LAI	k
09:00:00	17	13	15	924	0.983766	5.12	0.804817		09:00:00	137	143	144	924	0.847042	4.43	0.423835
12:00:00	32	35	37	1401	0.975256	5.12	0.722493		12:00:00	234	235	249	1401	0.82917	4.43	0.39889
15:00:00	18	14	19	972	0.98251	5.12	0.790262		15:00:00	146	161	152	972	0.842593	4.43	0.417363
Average					0.980511		0.772524		Average					0.839601		0.413363
Time	Measured PAR			CK	F	LAI	k		Time	Measured PAR			CK	F	LAI	k
09:00:00	24	20	21	923	0.976526	5.01	0.748873		09:00:00	196	177	169	923	0.804261	3.84	0.424733
12:00:00	38	34	36	1427	0.974772	5.01	0.734493		12:00:00	301	312	293	1427	0.788367	3.84	0.404402
15:00:00	21	19	24	964	0.97787	5.01	0.760643		15:00:00	184	183	193	964	0.806362	3.84	0.427543
Average					0.976389		0.748003		Average					0.799664		0.418893
Time	Measured PAR			CK	F	LAI	k		Time	Measured PAR			CK	F	LAI	k
09:00:00	29	24	32	902	0.968588	4.5	0.769017		09:00:00	207	219	193	902	0.771249	3.41	0.432587
12:00:00	46	52	53	1379	0.9635	4.5	0.735655		12:00:00	324	338	345	1379	0.756587	3.41	0.414368
15:00:00	35	33	27	953	0.966772	4.5	0.756522		15:00:00	228	226	211	953	0.767401	3.41	0.427695
Average					0.966287		0.753731		Average					0.765079		0.424883
